# Supplementary material for: Treatment of refractory poly articular course juvenile idiopathic arthritis with tofacitinib: Extended experience from Bangladesh
Source: PLoS One. 2025 Jan 24;20(1):e0312174. doi: 10.1371/journal.pone.0312174 (PMC11759992; doi:10.1371/journal.pone.0312174)
Supplement: S1 Dataset — All data are available in the attached file. (XLSX) [file pone.0312174.s001.xlsx]

## Sheet: Field Data
case_no	age_years	age_months	sex	age_onset_years	age_onset_months	duration	Extended_oligo_JIA	RF+_polyJIA	RF-_polyJIA	SJIA	ERA	Hb_base	Hb_6wk	Hb_12wk	Hb_24wk	Hb_52wk	TC_base	TC_6wk	TC_12wk	TC_24wk	TC_52wk	Neutrophil_base	Neutrophil_6wk	Neutrophil_12wk	Neutrophil_24wk	Neutrophil_52wk	Lymphocyte_base	Lymphocyte_6wk	Lymphocyte_12wk	Lymphocyte_24wk	Lymphocyte_52wk	Platelet_base	Platelet_6wk	Platelet_12wk	Platelet_24wk	Platelet_52wk	ESR_base	ESR_6wk	ESR_12wk	ESR_24wk	ESR_52wk	SALT_base	SALT_6wk	SALT_12wk	SALT_24wk	SALT_52wk	S	SC_6wk	SC_12wk
1	11	0	1	7	0	3	0	0	1	0	0	8.5	10	5	10.2	10.7	10000	12000	10100	9500	9500	62	50	55	61	58	26	30	32	31	33	450000	600000	380000	430000	320000	79	12	34	32	30	18	19	30	9	11	0.4	0.3	0.44
2	15	0	1	9	0	3	0	0	0	0	1	6.8	9.8	8.1	8.2	8.7	13000	13300	16000	10000	10000	58	60	60	56	58	36	31	36	36	26	750000	600000	500000	500000	434000	35	96	120	50	102	10	6	11	37	14	0.24	0.47	0.3
3	5	0	1	5	0	3	1	0	0	0	0	13.5	12	12.4	13.5	13.7	13000	10000	13500	12000	12000	55	53	72	66	66	38	33	15	40	46	350000	400000	390000	380000	350000	38	10	13	22	14	16	21	17	22	14	0.3	0.35	0.35
4	17	0	1	16	0	3	0	0	0	0	1	11.1	10.8	12.7	12.9	14.6	11100	7790	9500	16190	16190	80	70	66	48	42	18	24	30	42	37	420000	387000	360000	190000	226000	55	16	50	5	25	10	7	7	12	8	0.68	53.2	0.64
5	17	0	2	9	0	3	0	0	1	0	0	12	10.2	11.5	10.6	12.88	10000	9000	9500	6700	6700	72	73	49	67	55	10	12	45	20	32	380000	538000	450000	460000	300000	48	112	48	38	25	90	80	14	13	17	0.4	0.57	0.45
6	11	0	1	7	0	3	0	0	0	0	1	9.2	13	11.6	12	12.5	16000	12500	15000	6500	8500	77	55	75	50	63	21	33	25	36	25	720000	420000	520000	409000	300000	130	55	52	48	25	44	15	23	20	25	0.5	0.6	0.5
7	19	0	1	16	6	3	0	0	0	0	1	12	12.6	12.8	11.69	10.8	8500	7150	8000	6500	7500	66	66	66	67	65	27	30	30	29	32	380000	300000	280000	359000	330000	23	10	3	7	10	15	20	14	14	22	0.88	0.87	1.09
8	8	6	1	4	6	3	0	1	0	0	0	10.4	11.3	12.1	13.2	11.9	14000	11500	10500	10500	10500	54	51	66	67	68	41	41	32	33	34	560000	400000	350000	370000	280000	51	18	25	15	22	13	12	17	20	9	0.45	0.54	0.6
9	17	0	1	16	0	2	0	0	0	1	0	15	15	11.9	13.7	14	12100	101000	11500	7000	7000	79	71	76	65	59	18	19	18	26	13	250000	230000	350000	280000	160000	14	5	94	32	14	14	15	16	22	22	0.67	0.73	0.86
10	15	0	2	13	0	3	0	1	0	0	0	9.3	10.1	11.2	12.5	13.7	10500	9500	16200	8500	12000	69	71	85	78	65	26	23	11	22	26	620000	600000	520000	450000	250000	52	110	45	42	32	8	8	6	40	14	0.58	0.51	0.68
11	17	0	1	16	0	2	0	0	0	0	1	8.2	12	11.7	10.8	14	15500	12000	16000	5560	7500	73	50	70	58	79	20	36	22	36	41	730000	413000	530000	508000	280000	120	54	62	55	6	45	12	22	15	12	0.5	0.65	0.54
12	14	0	2	8	6	3	1	0	0	0	0	10.7	10.6	13.4	9.9	13.9	7000	6000	11500	6500	11500	72	56	41	67	52	7	35	50	27	59	550000	480000	420000	540000	305000	86	120	86	33	36	94	13	16	10	16	0.55	40	0.38
13	15	0	1	9	0	3	0	0	0	1	0	10.1	10.3	10.3	9.9	13.4	5500	4000	6500	7000	10500	74	48	60	60	41	12	30	31	30	35	450000	441000	500000	580000	420000	120	34	37	40	22	14	40	19	10	12	0.48	0.49	0.39
14	13	0	1	12	0	2	0	0	0	0	1	6.4	5.1	10.8	10.5	14.5	11500	11000	11500	12500	9000	72	66	66	67	65	23	28	29	30	52	426000	700000	330000	250000	380000	80	44	52	22	25	20	20	22	25	13	0.48	0.48	0.54
15	13	0	2	5	0	3	0	0	0	1	0	8.7	9	11.1	10.5	10.7	8000	14500	13000	12000	10500	56	90	78	72	41	33	7	18	22	42	580000	600000	320000	420000	300000	127	120	80	60	30	12	10	10	15	18	0.29	0.42	0.22
16	16	0	1	13	0	3	0	0	0	0	1	9.8	10.5	10.8	10	10.5	8500	6520	6000	6000	9500	66	52	52	50	58	25	43	43	44	35	308000	339000	300000	340000	250000	96	5	6	6	10	30	28	33	15	15	0.71	0.73	0.64
17	12	0	1	11	8	2	0	0	0	0	1	11.19	9.6	10.6	11.5	9.3	15000	11500	10000	9000	10000	59	66	50	55	56	35	30	47	48	36	450000	450000	330000	290000	470000	40	130	88	18	33	11	10	10	15	19	0.72	0.56	0.58
18	15	0	2	4	6	3	0	0	0	1	0	10.5	9.4	11.8	11.2	12.9	7500	11000	13000	10000	12000	85	80	79	79	64	13	14	14	14	23	300000	450000	360000	600000	440000	43	120	39	68	43	13	14	25	11	16	0.43	0.31	0.48
19	12	0	2	10	0	3	0	0	1	0	0	7.8	11.5	13.1	12.2	12	15000	6500	15000	12000	16190	83	80	75	78	77	14	16	23	19	35	150000	570000	500000	550000	400000	57	17	5	21	28	7	11	18	14	12	0.35	0.38	0.15
20	17	0	1	12	0	3	0	0	0	0	1	9.18	11.3	12.4	13.8	11.9	11800	7000	4500	4500	6700	72	44	57	60	59	22	46	39	36	17	420000	280000	300000	300000	360000	11	5	2	9	10	73	9	13	9	15	0.57	0.73	0.82
21	12	0	1	4	0	3	1	0	0	0	0	9.2	10.6	11.4	11.2	14.2	8000	11000	6000	8000	8500	57	87	52	77	83	34	11	40	15	32	250000	220000	140000	160000	300000	38	38	6	35	15	30	20	24	22	29	0.56	0.31	0.54
22	13	0	2	3	0	3	0	0	1	0	0	7.7	10	11	12	11.9	16900	6500	7500	8000	8300	82	68	65	66	58	9	24	25	26	32	650000	400000	450000	350000	160000	41	11	12	15	12	14	9	12	13	18	0.35	0.47	0.5
23	13	0	2	11	0	3	0	0	0	0	1	8.5	12.9	12.1	11.5	11.2	7000	10500	8000	8500	7500	72	60	57	60	68	22	37	40	41	41	500000	260000	270000	350000	330000	112	5	10	12	10	10	12	11	15	22	0.74	0.57	0.73
24	16	0	1	6	0	3	0	0	0	0	1	13.6	14.9	13.5	12	12.5	9500	11000	10500	9500	10500	60	61	66	65	59	25	26	27	30	36	280000	360000	400000	250000	295000	19	19	15	16	15	21	19	20	25	9	0.073	0.88	0.6
25	9	0	2	7	0	3	0	0	1	0	0	10.2	11.1	10.5	9.5	10	12000	8500	7500	10500	7000	52	46	55	56	64	40	45	44	46	36	390000	350000	450000	350000	290000	65	44	32	20	46	21	21	25	26	15	0.31	0.42	0.5
26	12	0	1	11	0	2	0	0	0	0	1	7.8	8.5	9.5	10	12.1	18500	10500	11500	12700	12000	77	64	66	71	55	18	31	30	25	25	610000	420000	400000	350000	400000	65	64	34	25	15	8	31	25	26	22	0.53	0.64	0.5
27	16	0	1	14	0	3	0	0	0	0	1	8.3	10.4	10.9	11.5	12	12500	11000	7000	11800	7500	62	70	76	78	75	21	15	20	12	28	400000	331000	290000	400000	350000	116	23	24	19	11	17	13	15	14	15	0.5	0.6	0.7
28	17	0	1	12	0	3	0	0	0	0	1	13	13	13.3	12.6	12.4	5000	7380	5500	4900	11500	73	65	52	56	62	23	31	41	34	34	260000	350000	270000	310000	430000	10	5	6	5	5	29	19	23	29	29	1	0.9	1.04
29	17	0	2	15	0	3	0	0	1	0	0	8.3	11.7	11.2	11.1	12.6	10000	11500	10400	11100	10500	80	77	76	84	56	16	16	17	12	23	500000	400000	400000	520000	310000	120	50	35	36	6	6	8	16	12	12	0.26	0.5	0.6
30	17	0	1	15	0	2	0	0	0	0	1	12.7	14.4	15.1	13.7	11.9	17000	12000	13000	12000	9000	61	58	46	53	77	35	34	32	33	35	420000	485000	370000	600000	310000	8	10	7	5	5	13	10	15	8	13	0.62	0.78	0.73
31	17	0	1	13	0	3	0	0	0	0	1	10.4	10.5	11.5	10.5	11	10000	11000	12000	11500	10500	70	71	66	68	65	23	24	25	26	42	480000	450000	350000	300000	290000	60	50	30	20	15	29	30	35	40	35	0.78	0.7	0.8
32	12	0	1	10	0	2	0	0	0	0	1	10.5	10.6	11.5	12	12.5	9440	10500	11200	11500	9000	53	66	67	70	36	32	30	31	25	52	415000	450000	370000	280000	350000	51	30	35	25	15	16	25	26	15	22	0.6	0.5	0.5
33	14	0	1	9	0	3	0	0	0	1	0	8.8	10.9	11.5	12	11.4	13000	10000	10000	11000	3800	72	69	70	65	49	18	24	20	22	39	590000	500000	450000	350000	250000	83	48	38	25	20	10	21	25	26	21	0.29	0.45	0.5
34	17	0	1	12	0	3	0	0	0	0	1	7.5	9.2	11	12.9	12.6	10100	14300	7000	9000	9000	66	79	61	44	44	29	20	34	29	29	750000	435000	400000	360000	360000	59	101	20	20	20	28	11	14	12	12	0.59	0.63	0.64
35	8	0	2	7	0	2	0	1	0	0	0	6.6	11.5	11	11.8	12.9	10500	15000	8000	9400	9000	70	74	63	72	59	24	22	29	25	31	100000	700000	500000	529000	350000	120	90	80	44	34	16	27	21	12	9	0.57	0.41	0.4
36	10	0	1	7	0	3	0	0	0	0	1	8.2	12	10.6	11	11.5	15000	11500	14000	5500	7500	67	45	65	40	53	31	43	35	46	35	620000	320000	420000	309000	200000	120	45	42	38	15	32	13	21	18	23	0.4	0.5	0.4
37	17	0	1	16	0	2	0	0	0	0	1	8.3	11.3	12.3	13.4	13.3	13000	14000	12000	10000	9300	83	76	75	80	85	17	24	25	20	13	630000	620000	510000	515000	450000	146	100	60	40	25	14	17	27	15	17	0.65	0.7	0.62
38	5	0	1	5	0	3	1	0	0	0	0	12.5	11	11.4	12.5	12.7	12000	90000	12500	11000	11000	65	63	82	76	76	35	47	18	24	25	250000	300000	290000	280000	250000	28	10	13	22	12	14	19	15	20	12	0.2	0.25	0.25
39	15	0	2	8	6	3	1	0	0	0	0	11.7	11.6	14.4	10.9	14.9	8000	7000	12500	7500	12500	82	66	51	77	62	18	34	49	23	25	450000	380000	320000	440000	205000	76	110	76	23	26	96	15	18	12	18	0.65	0.5	0.28
40	16	0	1	12	0	3	0	0	0	0	1	6.5	8.2	10	11.9	11.6	9100	13300	6000	8000	8000	56	69	51	34	34	44	31	49	46	54	650000	335000	300000	260000	260000	49	91	10	10	10	16	11	12	12	10	0.49	0.53	0.44
41	17	0	1	7	0	3	0	0	0	0	1	14.6	15.9	14.5	13	13.5	10500	12000	11500	10500	11500	70	71	76	75	69	30	29	24	25	28	380000	460000	500000	350000	395000	29	29	25	26	25	23	21	12	27	11	0.08	0.98	0.7
42	13	0	2	5	0	3	0	0	0	1	0	8.7	9	11.1	10.5	10.7	8000	14500	13000	12000	10500	56	90	78	72	41	33	7	18	22	42	580000	600000	320000	420000	300000	127	120	80	60	30	12	10	10	15	18	0.29	0.42	0.22
43	2	0	2	3	0	3	0	0	1	0	0	7.7	10	11	12	11.9	16900	6500	7500	8000	8300	82	68	65	66	58	9	24	25	26	28	650000	400000	450000	350000	160000	41	11	12	15	12	14	9	12	13	18	0.35	0.47	0.5
44	10	0	1	7	0	3	0	0	1	0	0	8.5	10	5	10.2	10.7	10000	12000	10100	9500	9500	62	50	55	61	58	28	50	45	39	35	450000	600000	380000	430000	320000	79	12	34	32	30	18	19	30	9	11	0.4	0.3	0.44
45	13	0	2	10	0	3	0	0	1	0	0	7.8	11.5	13.1	12.2	12	15000	6500	15000	12000	16190	83	80	75	78	77	15	15	20	19	19	150000	570000	500000	550000	400000	57	17	5	21	28	7	11	18	14	12	0.35	0.38	0.15
46	13	0	1	4	0	3	1	0	0	0	0	9.1	10.5	11.2	11.3	13	8000	11000	6000	8000	8500	57	87	52	77	83	37	7	41	19	10	250000	220000	140000	160000	300000	38	38	6	35	15	30	20	24	22	29	0.56	0.31	0.54
47	15	0	1	13	0	3	0	0	0	0	1	9.5	10.4	10.8	10	10.5	8500	6520	6000	6000	9500	66	52	52	50	58	39	42	41	45	30	308000	339000	300000	340000	250000	96	5	6	6	10	30	28	33	15	15	0.71	0.73	0.64
48	16	0	1	7	0	3	0	0	0	0	1	14.6	15.9	14.5	13	13.5	10500	12000	11500	10500	11500	70	71	76	75	69	25	26	22	21	26	380000	460000	500000	350000	395000	29	29	25	26	25	23	21	12	27	11	0.08	0.98	0.7
49	13	0	1	11	8	2	0	0	0	0	1	11.19	9.6	10.6	11.5	9.3	15000	11500	10000	9000	10000	59	66	50	55	56	38	40	45	40	31	450000	450000	330000	290000	470000	40	130	88	18	33	11	10	10	15	19	0.72	0.56	0.58
50	17	0	1	12	0	3	0	0	0	0	1	9.18	11.3	12.4	13.8	11.9	11800	7000	4500	4500	6700	72	44	57	60	59	22	46	39	36	17	420000	280000	300000	300000	360000	11	5	2	9	10	73	9	13	9	15	0.57	0.73	0.82
[truncated: 33 more columns]

## Sheet: Abbreviation
	reg_no	Registration No
	age_onset	Age of disease onset
	duration	Duration of Illness
	6wk	6th week
	12wk	12th week
	24wk	24th week
	base	baseline
	PGA	Physician Global Assessment
	PtGA	Patient Global Assessment
	AJC	Active Joint Count
	TJ	Total Jadas
	Hb	Hemoglobin
	TC	Total Count
	SALT	Serum ALT
	SC	Serum creatinine
	SJIA	Systemic JIA
	ERA	Enthesitis related arthritis
	RF	Rheumatoid factor
